# Supplementary material for: Epidemiology, transmission dynamics, risk factors, and future directions of rabies in the Arabian Peninsula using one health approach: a review
Source: Eur J Public Health. 2025 Jan 13;35(Suppl 1):i14–22. doi: 10.1093/eurpub/ckae164 (PMC11725953; doi:10.1093/eurpub/ckae164)
Supplement: ckae164_Supplementary_Data [file ckae164_supplementary_data.zip]

Archive with 3 entries (2 files):
- ckae164_Supplementary_Data/
- ckae164_Supplementary_Data/ejph-2024-02--0115-File006.pdf
- ckae164_Supplementary_Data/ejph-2024-02--0115-File007.pdf
